# Supplementary material for: A Simple One-Pot Method for the Synthesis of BiFeO3/Bi25FeO40 Heterojunction for High-Performance Photocatalytic Degradation Applications
Source: Int J Mol Sci. 2024 Dec 29;26(1):196. doi: 10.3390/ijms26010196 (PMC11719736; doi:10.3390/ijms26010196)
Supplement: Supplementary file 1 [file ijms-26-00196-s001.zip]

Archive with 1 entries (1 files):
- ijms-3347200-supplementary.pdf
